# Supplementary material for: Copper(II) Complexes of Selected Acylhydrazones as Potential Biological Agents
Source: Int J Mol Sci. 2025 Nov 13;26(22):10980. doi: 10.3390/ijms262210980 (PMC12652143; doi:10.3390/ijms262210980)
Supplement: Supplementary file 1 [file ijms-26-10980-s001.zip]

Archive with 1 entries (1 files):
- ijms-3803064-supplementary.pdf
